# Supplementary material for: Structural Enablers of Rare Disease Treatment Coverage in Latin America and the Caribbean: Lessons from Emicizumab
Source: J Mark Access Health Policy. 2026 Feb 25;14(1):13. doi: 10.3390/jmahp14010013 (PMC13027683; doi:10.3390/jmahp14010013)
Supplement: Supplementary file 1 [file jmahp-14-00013-s001.zip]

Archive with 1 entries (1 files):
- jmahp-4055802-supplementary.pdf
